# Supplementary material for: Age-Related Serum Biochemical Reference Intervals Established for Unweaned Calves and Piglets in the Post-weaning Period
Source: Front Vet Sci. 2019 Apr 24;6:123. doi: 10.3389/fvets.2019.00123 (PMC6491529; doi:10.3389/fvets.2019.00123)
Supplement: Supplementary file 1 [file Table_1.XLSX]

## Sheet: Sheet1
Table S1. Chemical composition and ingredient of milk replacers (MRs).
Trials	Trial 1		Trial 2				Trial 3
	Control	G	Control	GP	FY	MKT	Control	L	LT
Ingredients (g/kg DM)
Whey protein concentrate 35 1	150	150	150	150	157	156	150	150	150
Skimmed milk powder	390	387	390	400	400	400	390	390	390
Fatted whey 50 2	390	390	390	390	388.5	390	390	390	390
Whey protein concentrate 60 3	40	40	40	26	20.5	9.5	40	40	34
Premix 4	30	30	30	30	30	30	30	30	30
Proline	0	0	0	3	0	0	0	0	0
Glycine	0	0	0	1	0	0	0	0	0
Phenylalanine	0	0	0	0	2	0	0	0	0
Tyrosine	0	0	0	0	2	0	0	0	0
Lysine	0	0	0	0	0	6.2	0	0	0
Methionine	0	0	0	0	0	2.2	0	0	0
Threonine	0	0	0	0	0	6.1	0	0	3
Glutamic	0	3	0	0	0	0	0	0	0
Leucine	0	0	0	0	0	0	0	3	3
Tryptophan	0	0	0	0	0	0	0	0	0
Composition (g/kg DM, unless otherwise stated)
DM (g/kg)	968	965	979	974	981	980	966	971	976
CP	248	251	254	255	251	254	241	240	241
EE	191	203	202	204	202	202	205	209	239
Lactose	482	513	448	454	456	444	431	422	437
