# Supplementary material for: Age-Related Serum Biochemical Reference Intervals Established for Unweaned Calves and Piglets in the Post-weaning Period
Source: Front Vet Sci. 2019 Apr 24;6:123. doi: 10.3389/fvets.2019.00123 (PMC6491529; doi:10.3389/fvets.2019.00123)
Supplement: Supplementary file 2 [file Table_2.XLSX]

## Sheet: Sheet1
Table S2. Pelleted concentrate starter (Pinallet, Cardona, Spain) feeding program for calves during the study.
Age	Starter (g/d)
1 – 17d	100
18 – 21d	200
22 -24d	300
25 – 28d	400
29 – 31d	500
32 – 33d	600
34d	700
35d	800
36 – 42d	1000
43 – 49d	1200
