# Supplementary material for: Age-Related Serum Biochemical Reference Intervals Established for Unweaned Calves and Piglets in the Post-weaning Period
Source: Front Vet Sci. 2019 Apr 24;6:123. doi: 10.3389/fvets.2019.00123 (PMC6491529; doi:10.3389/fvets.2019.00123)
Supplement: Supplementary file 3 [file Table_3.xlsx]

## Sheet: Sheet1
Table S3. List of analytes, methods and coefficients of variation. All analytes were measured in the Olympus AU400 analyser except cortisol and TNF-alpha.
Analyte	Method	Reagents	Intra-Assay CV (%)
ALT	IFCC	OSR	1.7
AST	IFCC	OSR	1
Cholesterol	CHOP-PAP	OSR	1.1
Cortisol	ELISA	Cortisol ELISA kit (DRG, Marburg, Germany)	8.1
Creatinine	Jaffé	OSR	1.4
GGT	IFCC	OSR	0.6
Glucose	HK	OSR	1.7
GPx	Paglia and Valentine	Randox, UK	1.7
Haptoglobin	Colorimetric	Tridelta, Ireland	4.1
NEFAs	NEFA-C	Wako Chemicals GmbH, Neuss, Germany	2.7
Pig-MAP	Immunoturbidimetric	Zaragoza, Spain	2
SOD	Colorimetric	Randox, UK	6.6
TGs	GPO-PAP	OSR	3
TNF-alpha	ELISA	Porcine TNF-alpha Quantikine ELISA Kit (R&D Systems, Abingdon, UK)	6.9
TP	Biuret	OSR	0.9
Urea	GLDH	OSR	2.1
Key: ALT: Alanine Aminotransferase; AST: Aspartate Aminotransferase; GGT: Gamma-Glutamyl Transferase; GPx: Glutathione Peroxidase; NEFAs: Non-Esterified Fatty Acids; Pig-MAP: Pig Major Acute Phase Protein; SOD: Superoxide Dismutase; TGs: Triglycerides; TNF-alpha: Tumor Necrosis Factor alpha; TP: Total Protein; IFCC: International Federation of Clinical Chemistry and Laboratory Medicine; OSR: Olym…
