# Supplementary material for: Age-Related Serum Biochemical Reference Intervals Established for Unweaned Calves and Piglets in the Post-weaning Period
Source: Front Vet Sci. 2019 Apr 24;6:123. doi: 10.3389/fvets.2019.00123 (PMC6491529; doi:10.3389/fvets.2019.00123)
Supplement: Supplementary file 5 [file Table_5.xlsx]

## Sheet: Sheet1
Table S5. TukeyHSD posthoc test with Bonferroni correction-piglet.
	comparison	Mean Difference	Lower Bound	Upper Bound	Tukey p-Value	Bonferroni p-value Adjusted
ALT (U/L)	7d-0d	-8.01	-14.32	-1.71	0.01	0.03
	14d-0d	2.65	-3.73	9.03	0.59	1
	14d-7d	10.66	4.3	17.02	0	0
AST (U/L)	7d-0d	-32.62	-57.86	-7.38	0.01	0.02
	14d-0d	7.23	-18.11	32.56	0.78	1
	14d-7d	39.85	14.42	65.27	0	0
Cholesterol (mg/dL)	7d-0d	-70.58	-84.89	-56.27	0	0
	14d-0d	-55.81	-70.34	-41.28	0	0
	14d-7d	14.76	0.51	29.01	0.04	0.12
Cortisol (ng/mL)	7d-0d	-54.9	-67.75	-42.05	0	0
	14d-0d	-52.52	-65.57	-39.48	0	0
	14d-7d	2.38	-10.71	15.47	0.9	1
Creatinine (mg/dL)	7d-0d	0.12	0.05	0.19	0	0
	14d-0d	0.02	-0.05	0.1	0.75	1
	14d-7d	-0.1	-0.17	-0.02	0.01	0.02
GGT (U/L)	7d-0d	-5.17	-11.74	1.41	0.15	0.46
	14d-0d	4.89	-1.71	11.49	0.19	0.57
	14d-7d	10.06	3.51	16.61	0	0
Glucose (mg/dL)	7d-0d	-5.78	-12.52	0.97	0.11	0.33
	14d-0d	-1.9	-8.75	4.95	0.79	1
	14d-7d	3.87	-2.78	10.53	0.36	1
Haptoglobin (mg/mL)	7d-0d	0.12	-0.1	0.34	0.42	1
	14d-0d	0.07	-0.16	0.3	0.73	1
	14d-7d	-0.05	-0.27	0.18	0.87	1
NEFAs (mmol/L)	7d-0d	-0.18	-0.25	-0.1	0	0
	14d-0d	-0.26	-0.34	-0.19	0	0
	14d-7d	-0.09	-0.16	-0.02	0.01	0.04
PigMAP (g/L)	7d-0d	-2.13	-2.59	-1.68	0	0
	14d-0d	-2.07	-2.53	-1.61	0	0
	14d-7d	0.06	-0.39	0.52	0.94	1
TGs (mg/dL)	7d-0d	-9.28	-14.95	-3.6	0	0
	14d-0d	-5.97	-11.77	-0.18	0.04	0.12
	14d-7d	3.3	-2.38	8.98	0.36	1
TNF-alpha (pg/mL)	7d-0d	45.16	32.05	58.27	0	0
	14d-0d	40.01	26.86	53.17	0	0
	14d-7d	-5.15	-18.26	7.97	0.62	1
TP (g/dL)	7d-0d	-0.29	-0.55	-0.03	0.02	0.07
	14d-0d	0.06	-0.21	0.32	0.86	1
	14d-7d	0.35	0.09	0.61	0	0.01
Urea (mg/dL)	7d-0d	6.08	3.37	8.78	0	0
	14d-0d	2.65	-0.13	5.43	0.07	0.2
	14d-7d	-3.43	-6.13	-0.73	0.01	0.03
